# Supplementary material for: Effectiveness of Prebiotics and Mediterranean and Plant-Based Diet on Gut Microbiota and Glycemic Control in Patients with Prediabetes or Type 2 Diabetes: A Systematic Review and Meta-Analysis
Source: Nutrients. 2024 Sep 27;16(19):3272. doi: 10.3390/nu16193272 (PMC11478454; doi:10.3390/nu16193272)
Supplement: Supplementary file 1 [file nutrients-16-03272-s001.zip]

Archive with 1 entries (1 files):
- nutrients-3192590-supplementary.pdf
